# Supplementary material for: Tensile and Impact Toughness Properties of a Zr-Based Bulk Metallic Glass Fabricated via Laser Powder-Bed Fusion
Source: Materials (Basel). 2021 Sep 27;14(19):5627. doi: 10.3390/ma14195627 (PMC8510030; doi:10.3390/ma14195627)
Supplement: Supplementary file 1 [file materials-14-05627-s001.zip]

Archive with 1 entries (1 files):
- materials-1377814-supplementary.pdf
